# Supplementary material for: Water-Soluble Epoxy Resins as an Innovative Method of Protecting Concrete Against Sulfate Corrosion
Source: Materials (Basel). 2026 Jan 16;19(2):364. doi: 10.3390/ma19020364 (PMC12843053; doi:10.3390/ma19020364)
Supplement: Supplementary file 1 [file materials-19-00364-s001.zip]

Archive with 1 entries (1 files):
- materials-4034150-supplementary.pdf
